# Supplementary material for: A Comprehensive Molecular Characterization of the Pancreatic Neuroendocrine Tumor Cell Lines BON-1 and QGP-1
Source: Cancers (Basel). 2020 Mar 14;12(3):691. doi: 10.3390/cancers12030691 (PMC7140066; doi:10.3390/cancers12030691)
Supplement: Supplementary file 1 [file cancers-12-00691-s001.zip]

Archive with 3 entries (2 files):
- cancers-730186-suppl-revised/
- cancers-730186-suppl-revised/cancers-730186-suppl-revised.docx
- cancers-730186-suppl-revised/Supplementary Table S1_Luley et al.xlsx
