# Supplementary material for: A Comprehensive Molecular Characterization of the Pancreatic Neuroendocrine Tumor Cell Lines BON-1 and QGP-1
Source: Cancers (Basel). 2020 Mar 14;12(3):691. doi: 10.3390/cancers12030691 (PMC7140066; doi:10.3390/cancers12030691)
Supplement: Supplementary file 1 [file cancers-12-00691-s001.zip › cancers-730186-suppl-revised/Supplementary Table S1_Luley et al.xlsx]

## Sheet: Summary miRNAs
Table S1. List of all miRs identified in NT-3, BON and QGP cells by NGS. The columns I, J, and K show the relative abundance of each miR (designated "relative expression score", RES, in the main manuscript).
gene_idK109A1A86:K108A86:K111A86:K110	seqnames	start	end	width	gene_type	gene_status	gene_name	NT-3	BON	QGP
ENSG00000198973.3	chr2	219001628	219001739	112	miRNA	KNOWN	MIR375	6	0	0
ENSG00000198976.1	chr1	1169005	1169087	83	miRNA	KNOWN	MIR429	3	0	2
ENSG00000198986.2	chr22	46112732	46112840	109	miRNA	KNOWN	MIRLET7A3	3	0	3
ENSG00000199004.1	chr17	59841266	59841337	72	miRNA	KNOWN	MIR21	0	0	9
ENSG00000199072.2	chr9	94176333	94176442	110	miRNA	KNOWN	MIRLET7F1	3	1	10
ENSG00000199075.1	chr3	37969404	37969480	77	miRNA	KNOWN	MIR26A1	1	0	0
ENSG00000199077.2	chr11	43581380	43581487	108	miRNA	KNOWN	MIR129-2	5	0	0
ENSG00000199161.1	chr9	136670602	136670686	85	miRNA	KNOWN	MIR126	0	1	0
ENSG00000199165.2	chr9	94175952	94176043	92	miRNA	KNOWN	MIRLET7A1	0	1	0
ENSG00000199172.2	chr12	95308410	95308520	111	miRNA	KNOWN	MIR331	0	1	1
ENSG00000202560.3	chr14	101047313	101047416	104	miRNA	KNOWN	MIR539	2	0	0
ENSG00000207585.1	chr19	13874875	13875011	137	miRNA	KNOWN	MIR181D	8	0	0
ENSG00000207603.1	chr9	83969748	83969857	110	miRNA	KNOWN	MIR7-1	0	0	1
ENSG00000207630.1	chr19	4770670	4770779	110	miRNA	KNOWN	MIR7-3	7	3	3
ENSG00000207703.1	chr15	88611825	88611934	110	miRNA	KNOWN	MIR7-2	1	0	0
ENSG00000207705.1	chr7	128207871	128207943	73	miRNA	KNOWN	MIR129-1	0	4	0
ENSG00000207708.1	chr12	6964097	6964191	95	miRNA	KNOWN	MIR141	0	1	1
ENSG00000207726.2	chr9	114209417	114209526	110	miRNA	KNOWN	MIR455	0	0	1
ENSG00000207779.1	chr3	160404588	160404685	98	miRNA	KNOWN	MIR15B	0	2	0
ENSG00000207805.2	chr11	2134111	2134222	112	miRNA	KNOWN	MIR483	0	0	2
ENSG00000207819.1	chr15	89368017	89368106	90	miRNA	KNOWN	MIR9-3	0	0	1
ENSG00000207870.1	chrX	45746157	45746266	110	miRNA	KNOWN	MIR221	1	8	1
ENSG00000207875.1	chr22	46113686	46113768	83	miRNA	KNOWN	MIRLET7B	3	0	6
ENSG00000207924.2	chr12	53991732	53991852	121	miRNA	KNOWN	MIR196A2	0	0	1
ENSG00000207932.1	chr22	41900944	41901012	69	miRNA	KNOWN	MIR33A	17	1	2
ENSG00000207970.2	chrX	50013236	50013345	110	miRNA	KNOWN	MIR660	1	0	0
ENSG00000207990.2	chr7	129770379	129770490	112	miRNA	KNOWN	MIR182	60	20	12
ENSG00000208001.1	chr14	100881007	100881120	114	miRNA	KNOWN	MIR431	0	1	0
ENSG00000208005.1	chrX	134546328	134546398	71	miRNA	KNOWN	MIR503	0	1	0
ENSG00000208012.1	chrX	53557192	53557274	83	miRNA	KNOWN	MIRLET7F2	0	0	2
ENSG00000211517.1	chr7	151238421	151238538	118	miRNA	KNOWN	MIR671	0	0	2
ENSG00000211997.1	chr11	79402022	79402109	88	miRNA	KNOWN	MIR708	1	0	0
ENSG00000216101.2	chr6	30584312	30584425	114	miRNA	KNOWN	MIR877	7	0	0
ENSG00000221365.1	chr12	57194504	57194576	73	miRNA	KNOWN	MIR1228	3	0	0
ENSG00000221479.2	chr12	97491900	97491983	84	miRNA	KNOWN	MIR1251	8	0	0
ENSG00000221656.1	chr16	2090195	2090284	90	miRNA	KNOWN	MIR1225	1	1	1
ENSG00000221763.1	chr20	35453954	35454097	144	miRNA	KNOWN	MIR1289-1	1	0	0
ENSG00000238648.1	chr6	27631409	27631532	124	miRNA	KNOWN	TRI-TAT2-3	7	2	1
ENSG00000264405.1	chr12	69584722	69584823	102	miRNA	KNOWN	MIR3913-2	0	0	1
ENSG00000264585.1	chr4	52712682	52712747	66	miRNA	KNOWN	MIR4449	6	0	0
ENSG00000264755.1	chr2	219058688	219058750	63	miRNA	KNOWN	MIR3131	0	0	3
ENSG00000265083.1	chr6	5148233	5148322	90	miRNA	KNOWN	MIR3691	0	0	3
ENSG00000265398.1	chr10	97875812	97875897	86	miRNA	NOVEL	AL139239.1	3	0	0
ENSG00000265764.2	chr6	28658234	28658317	84	miRNA	NOVEL	AL121932.1	3	4	1
ENSG00000266019.1	chr7	98881650	98881729	80	miRNA	KNOWN	MIR3609	30	10	9
ENSG00000266567.1	chr22	20085746	20085833	88	miRNA	KNOWN	MIR3618	3	1	0
ENSG00000271886.1	chrX	53556223	53556341	119	miRNA	KNOWN	MIR98	0	0	1
ENSG00000273826.1	chr12	112163258	112163321	64	miRNA	KNOWN	MIR6861	1	0	0
ENSG00000274160.1	chr13	91350743	91350834	92	miRNA	KNOWN	MIR18A	0	0	5
ENSG00000274250.1	chr7	130877459	130877539	81	miRNA	KNOWN	MIR29B1	1	0	0
ENSG00000275042.1	chr13	91350605	91350688	84	miRNA	KNOWN	MIR17	1	1	16
ENSG00000275534.1	chr13	91351065	91351135	71	miRNA	KNOWN	MIR20A	8	2	38
ENSG00000275802.1	chr13	91351192	91351278	87	miRNA	KNOWN	MIR19B1	16	10	143
ENSG00000275952.2	chr13	50049108	50049202	95	miRNA	KNOWN	MIR15A	7	2	0
ENSG00000276018.1	chr13	91351314	91351393	80	miRNA	KNOWN	MIR92A1	0	0	2
ENSG00000276352.1	chr14	101055229	101055339	111	miRNA	NOVEL	AL132709.5	1	5	0
ENSG00000276575.1	chrX	53195411	53195488	78	miRNA	KNOWN	MIR6895	0	3	0
ENSG00000276587.1	chr19	2235829	2235926	98	miRNA	KNOWN	MIR6789	0	0	1
ENSG00000276752.1	chr1	207802440	207802523	84	miRNA	KNOWN	MIR29B2	0	0	1
ENSG00000277321.1	chr22	37967563	37967624	62	miRNA	KNOWN	MIR6820	0	1	0
ENSG00000277328.1	chr13	91350891	91350972	82	miRNA	KNOWN	MIR19A	0	0	3
ENSG00000277727.1	chr5	160485352	160485450	99	miRNA	KNOWN	MIR146A	0	0	4
ENSG00000280102.2	chr14	49862547	49862626	80	miRNA	KNOWN	RN7SL2	66	30	12
ENSG00000280546.1	chr5	155845469	155845527	59	miRNA	NOVEL	AC140677.1	0	1	0
ENSG00000280589.1	chr3	129397192	129397294	103	miRNA	NOVEL	AL449212.1	0	1	0
ENSG00000280773.1	chr11	124636491	124636552	62	miRNA	NOVEL	AP001524.1	1	0	0
ENSG00000280859.1	chr22	39319019	39319147	129	miRNA	NOVEL	AL022326.1	12533	6048	7065
ENSG00000280884.1	chr11	8684204	8684314	111	miRNA	NOVEL	AC091053.1	94	61	23
ENSG00000280933.1	chr15	82756006	82756069	64	miRNA	NOVEL	AC105339.3	0	0	1
ENSG00000280968.1	chr22	29333158	29333267	110	miRNA	KNOWN	MIR3653	942	455	281
ENSG00000281017.1	chr3	186786672	186786777	106	miRNA	KNOWN	MIR1248	41	23	10
ENSG00000281035.1	chr2	231456417	231456557	141	miRNA	NOVEL	AC017104.3	3776	2488	1161
ENSG00000281115.1	chr8	95269616	95269738	123	miRNA	NOVEL	AC024995.1	0	1	0
ENSG00000281117.1	chr3	12840294	12840396	103	miRNA	NOVEL	AC034198.1	28	24	0
ENSG00000281135.1	chrX	154768596	154768656	61	miRNA	KNOWN	MIR664B	1	7	5
ENSG00000281255.1	chr14	49586803	49586882	80	miRNA	NOVEL	AL139099.2	50	21	8
ENSG00000281293.1	chr11	93732435	93732501	67	miRNA	NOVEL	AP001273.1	79	59	29
ENSG00000281301.1	chr2	69520040	69520115	76	miRNA	NOVEL	AC079121.1	0	0	1
ENSG00000281588.1	chr1	228628176	228628234	59	miRNA	NOVEL	AL713899.1	51	31	3
ENSG00000281678.1	chr17	77089417	77089497	81	miRNA	KNOWN	MIR6516	0	1	0
ENSG00000281684.1	chr14	20323246	20323349	104	miRNA	NOVEL	AL355075.1	81	41	47
ENSG00000281842.1	chr12	48654426	48654537	112	miRNA	NOVEL	AC079951.1	690	364	119
ENSG00000281902.1	chr11	8685410	8685529	120	miRNA	NOVEL	AC091053.2	54	48	6
